# Supplementary material for: Identifying Universal Fish Biomarker Genes in Response to PCB126 Exposure by Comparative Transcriptomic Analyses
Source: Curr Issues Mol Biol. 2024 Jul 23;46(8):7862–76. doi: 10.3390/cimb46080466 (PMC11352907; doi:10.3390/cimb46080466)
Supplement: Supplementary file 1 [file cimb-46-00466-s001.zip]

Archive with 1 entries (1 files):
- cimb-3044150-supplementary.pdf
